# Supplementary material for: High mobility group box 1 promotes sorafenib resistance in HepG2 cells and in vivo
Source: BMC Cancer. 2017 Dec 15;17:857. doi: 10.1186/s12885-017-3868-2 (PMC5731191; doi:10.1186/s12885-017-3868-2)
Supplement: Additional file 1: — FCM of Figs. 2C and 3C. The Excel spreadsheet shows the flow cytometry results of the shHMGB1 HepG2, HMGB1-overexpressing HepG2 cells and corresponding control cells with or without the sorafenib treatment. (CSV 1 kb) [file 12885_2017_3868_MOESM1_ESM.csv]

Well	Sample ID	R2.Percent.UL Percent for R2 gated by P01.R1 (%)	R2.Percent.UR Percent for R2 gated by P01.R1 (%)	R2.Percent.LL Percent for R2 gated by P01.R1 (%)	R2.Percent.LR Percent for R2 gated by P01.R1 (%)	Note-cell type	Note-Whether treatment
F01	UNSTAIN	0	0	99.98	0.02
F02	Annexin V	0.02	0	64.26	35.72
F03	PI	7.18	0	92.74	0.08
G01	NCC	0.84	3.88	81.24	14.04	Plvx-sh Control	Control
G02	NCC	0.52	4.08	83.92	11.48	Plvx-sh Control	Control
G03	NCC	2.4	9.52	67.88	20.2	Plvx-sh Control	Control
G04	NCT	2.48	9.92	64.66	22.94	Plvx-sh Control	Treatment
G05	NCT	2.38	8.9	61.7	27.02	Plvx-sh Control	Treatment
G06	NCT	3.48	7.48	69.18	19.86	Plvx-sh Control	Treatment
G07	SHC	0.52	5.94	77.58	15.96	Plvx-sh HMGB1	Control
G08	SHC	0.34	5.4	74.36	19.9	Plvx-sh HMGB1	Control
G09	SHC	0.82	6.8	65.8	26.58	Plvx-sh HMGB1	Control
G10	SHT	4.52	14.78	53.92	26.78	Plvx-sh HMGB1	Treatment
G11	SHT	4.66	14.86	55.82	24.66	Plvx-sh HMGB1	Treatment
G12	SHT	4.48	14.74	57.64	23.14	Plvx-sh HMGB1	Treatment
H01	CONC	0.56	6.08	78.74	14.62	Plvx-Control	Control
H02	CONC	0.54	5.74	81.36	12.36	Plvx-Control	Control
H03	CONC	2.32	8	76.36	13.32	Plvx-Control	Control
H04	CONT	1.56	10.74	61.76	25.94	Plvx-Control	Treatment
H05	CONT	1.24	11.28	62.62	24.86	Plvx-Control	Treatment
H06	CONT	1.5	8.34	66.28	23.88	Plvx-Control	Treatment
H07	IRHMC	2.44	7.7	76.92	12.94	Plvx-HMGB1	Control
H08	IRHMC	1.12	8.82	76.34	13.72	Plvx-HMGB1	Control
H09	IRHMC	0.68	7.88	76.28	15.16	Plvx-HMGB1	Control
H10	IRHMT	1.54	9.16	67.64	21.66	Plvx-HMGB1	Treatment
H11	IRHMT	1.52	8.32	70.4	19.76	Plvx-HMGB1	Treatment
H12	IRHMT	2.04	8.52	70.92	18.52	Plvx-HMGB1	Treatment
